# Supplementary material for: MmPalateMiRNA, an R package compendium illustrating analysis of miRNA microarray data
Source: Source Code Biol Med. 2013 Jan 8;8:1. doi: 10.1186/1751-0473-8-1 (PMC3654997; doi:10.1186/1751-0473-8-1)
Supplement: Additional file 3 — “ReadingTwoColorData.R”. R code to accompany Additional File 3 3, “ReadingTwoColor.pdf”. [file 1751-0473-8-1-S3.R]

### R code from vignette source 'ReadingTwoColorData.Rnw'

###################################################
### code chunk number 1: Rprompt
###################################################
options(prompt="R> ", continue = "+  ", width = 50)


###################################################
### code chunk number 2: LoadPackages
###################################################
library("limma")


###################################################
### code chunk number 3: WeightFunc
###################################################
## Input 'x' is the raw data
wt.function <- function(x){
	z <- rep(0, nrow(x))
	z[x$Flag==0] <- 1
	z[x$Flag==1] <- .7
	z[x$Flag==2] <- .4
	z[x$Flag==3] <- .2
	z[x$Flag==4] <- .1
	return(z)
}


###################################################
### code chunk number 4: LoadData
###################################################
## 1. Read in the data and gene names (imagene format)
rawfiles <- "C:/palate/raw data"
imageneFiles <- matrix(list.files(rawfiles, recursive=TRUE,
                  full.names=TRUE), byrow=TRUE, ncol=2)
PalateData <- read.maimages(imageneFiles, source="imagene",
	names=c("021", "022", "023", "024", "029",
        "033", "034", "035", "036"), wt.fun=wt.function)

## Order by experiment
## 12-1, 12-2, 12-3, 13-1, 13-2, 13-3, 14-1, 14-2, 14-3
## 021,  022,  023,  024,  033,  034,  035,  036,  029
PalateData <- PalateData[,c(1:4,6:9,5)]
colnames(PalateData) <- c("12-1", "12-2", "12-3",
                          "13-1", "13-2", "13-3",
                          "14-1", "14-2", "14-3")


###################################################
### code chunk number 5: UniqueID
###################################################
PalateData$genes$ID <- paste(PalateData$genes[,"Gene ID"],
                         PalateData$genes[,"Meta Row"],
                         PalateData$genes[,"Meta Column"],
                         PalateData$genes[,"Row"],
                         PalateData$genes[,"Column"],
                         sep="_")


###################################################
### code chunk number 6: GeneNames
###################################################
## 2. read in gene names
fname <- "C:/palate/653.HQR"
piq <- read.table(fname, sep="\t", skip=31, header=TRUE,
                  as.is=TRUE, comment.char="")
colnames(piq) <- c("spot.no", "ID.1", "ID.2", "Gene.Num",
                   "Pos.X", "Pos.Y")
idx.match <- match(PalateData$genes$Gene, piq$Gene.Num)
PalateData$genes$Name <- piq$spot.no[idx.match]
## create name stem for easy printing
tmp <- sapply(PalateData$genes$Name,
              function(x) strsplit(x, ":"))
PalateData$genes$Name.stem <- sapply(tmp, function(x) x[1])


###################################################
### code chunk number 7: ProbeType
###################################################
####################################################################
## Need to create variable for TYPE of probe ...
####################################################################

probe.type <- numeric(nrow(PalateData))
## 1. dummy and empty probes
idx.dummy <- grep("DUMMY", PalateData$genes$Name)
idx.empty <- grep("EMPTY", PalateData$genes$Name)
probe.type[idx.dummy] <- 1
probe.type[idx.empty] <- 1

## 2. miRNAs
## HSA (Human)
idx.mir <- grep("MIR", PalateData$genes$Name)
probe.type[idx.mir] <- 2

## 3. mouse specific miRNAs
## MMU (Murine)
idx.mmu <- grep("MMU", PalateData$genes$Name)
probe.type[idx.mmu] <- 3


## 4. POSCON, CONTROL, Calibration
idx.calib <- grep("CALIBRATION", PalateData$genes$Name)
idx.control <- grep("MIRCONTROL", PalateData$genes$Name)
idx.poscon <- grep("POSCON", PalateData$genes$Name)
probe.type[idx.calib] <- 4
probe.type[idx.control] <- 4
probe.type[idx.poscon] <- 4

table(probe.type)
#   0    1    2    3    4
# 172  660 3000 2312  192
PalateData$genes$Name[probe.type==0]
## codons, ribosomal, etc.

PalateData$genes$probe.type <-  factor(probe.type, levels=c(3,2,4,1,0),
                                    labels=c( "MMU miRNAs", "Other miRNAs", "Control",
                                      "Empty", "Other"))


###################################################
### code chunk number 8: TableProbeTypes
###################################################
table(PalateData$genes$probe.type)
